# Supplementary material for: The E1a Adenoviral Gene Upregulates the Yamanaka Factors to Induce Partial Cellular Reprogramming
Source: Cells. 2023 May 7;12(9):1338. doi: 10.3390/cells12091338 (PMC10177049; doi:10.3390/cells12091338)
Supplement: Supplementary file 1 [file cells-12-01338-s001.zip]

Archive with 1 entries (1 files):
- cells-2215530-supplementary.pdf
